# Supplementary material for: NMR Metabonomic Profile of Preterm Human Milk in the First Month of Lactation: From Extreme to Moderate Prematurity
Source: Foods. 2022 Jan 26;11(3):345. doi: 10.3390/foods11030345 (PMC8834565; doi:10.3390/foods11030345)
Supplement: Supplementary file 1 [file foods-11-00345-s001.zip]

Archive with 1 entries (1 files):
- foods-1560605-supplementary.pdf
